# Supplementary material for: Ultrasound-Guided Rhomboid Block versus Paravertebral Block in Postoperative Analgesia for Video-Assisted Thoracoscopic Surgery: A Prospective Randomized Controlled Clinical Trial
Source: Pain Res Manag. 2023 Mar 1;2023:3924511. doi: 10.1155/2023/3924511 (PMC9995189; doi:10.1155/2023/3924511)
Supplement: Supplementary Materials — The raw data of the manuscript are in the supplementary file. [file 3924511.f1.txt]

group	sex	Age	height	weight	BMI	Operation side 1=Left��2=Right	Pain score 6h	Pain score 12h	Pain score 24h	Pain score 48	Qo15 score 24h	Qo15 score 48h	Blocking intercostal segments (pcs.)	Operation duration (min)	Retention time of chest tube (h)	Postoperative hospital stay (day)	Intraoperative fentanyl dosage (mg)	Intraoperative remifen (ug)	VAS (M) 6h after operation	12h VAS (M) after operation	24h VAS (M) after operation	48hVAS (M) after operation	group	Press times of analgesia pump (24h after operation)	Press times of analgesia pump (24h after operation)
GA	male	56	1.76	71	23.24	1	6	5	5	3	78	117	2	60	39	3	0.5	0.5	8	6	6	3	1	48	44
GA	male	67	1.65	61	20.20	1	4	4	4	4	79	107	5	130	48	3	0.7	0.5	5	6	6	2	1	44	45
GA	male	61	1.7	55	21.63	1	7	6	6	4	80	108	3	60	46	3	0.6	0.4	8	8	7	2	1	33	33
GA	male	60	1.71	70	25.99	1	5	5	5	2	88	109	3	100	51	4	0.4	0.5	5	5	6	2	1	34	34
GA	male	51	1.65	70	26.81	1	4	4	3	3	85	110	6	135	47	2	0.55	0.5	5	5	4	3	1	35	35
GA	male	62	1.76	85	25.18	1	6	5	5	4	95	111	2	80	48	3	0.45	1.0	7	7	6	3	1	36	36
GA	male	72	1.76	66	21.79	1	5	5	5	3	99	112	4	140	51	4	0.5	0.8	6	6	7	3	1	37	37
GA	male	40	1.65	70	26.45	1	5	6	5	3	101	113	6	160	48	4	1	1	6	6	6	3	1	38	38
GA	male	61	1.73	83	21.72	1	5	5	5	3	78	114	2	110	39	3	0.35	0.8	7	7	7	3	1	39	39
GA	male	72	1.63	83	22.21	1	6	6	5	2	77	115	2	150	46	4	0.4	1	7	7	6	3	1	40	26
GA	male	75	1.69	72	20.66	1	4	4	4	2	83	116	4	210	45	4	1	0.6	6	6	6	3	1	41	27
GA	male	54	1.8	80	18.52	2	6	5	5	1	81	117	2	110	47	2	0.5	0.5	5	5	5	4	1	42	28
GA	male	46	1.55	51.5	24.97	2	6	6	6	3	82	118	3	90	44	3	0.6	0.7	7	7	7	3	1	43	29
GA	male	67	1.68	70	19.49	2	5	5	4	2	83	119	2	135	49	3	0.5	1	6	6	6	2	1	44	30
GA	male	65	1.6	81	22.46	2	7	5	5	2	84	120	2	110	33	2	0.4	0.6	8	6	6	2	1	45	31
GA	male	65	1.7	69	19.90	2	4	4	2	2	85	102	3	100	48	4	0.5	0.7	8	6	6	2	1	46	32
GA	male	27	1.83	83	18.21	2	5	6	4	3	86	103	4	130	43	4	0.75	1.0	6	5	5	4	1	47	33
GA	male	65	1.7	69	28.37	2	5	6	4	1	87	104	3	135	49	3	0.65	1.0	6	6	6	4	1	29	34
GA	male	65	1.7	68.5	24.22	2	4	4	5	4	88	105	4	170	39	3	0.5	1.1	4	4	4	3	1	30	22
GA	male	62	1.72	67	23.66	2	4	4	4	2	89	106	3	90	57	4	0.7	0.8	4	4	4	3	1	31	23
GA	female	68	1.63	59	22.21	2	6	5	5	2	90	107	4	70	52	4	0.6	0.6	7	7	5	2	1	32	24
GA	female	62	1.58	50	20.03	2	6	5	5	3	91	108	2	90	53	3	0.5	0.6	7	5	5	3	1	33	25
GA	female	56	1.62	61	23.24	2	4	3	2	2	92	109	3	100	48	3	0.4	0.6	4	4	4	3	1	34	26
GA	female	61	1.66	67	24.31	2	3	3	2	2	93	110	3	100	45	3	0.6	0.8	6	6	6	3	1	35	27
GA	female	74	1.43	42.5	20.78	2	5	5	5	2	95	111	2	50	53	4	0.65	0.7	6	6	6	2	1	36	28
GA	female	77	1.53	59	25.20	2	5	5	5	2	93	105	4	115	47	3	0.6	0.5	6	6	6	3	1	37	18
GA	female	65	1.6	56	21.88	2	7	6	6	4	79	106	4	100	55	4	0.4	1.0	8	6	5	2	1	38	19
GA	female	74	1.43	42.5	20.78	2	6	5	4	4	80	107	4	75	44	3	0.7	0.7	7	7	7	2	1	39	20
GA	female	68	1.65	77	28.28	2	5	6	6	3	81	108	4	50	48	3	0.5	0.8	6	7	7	2	1	40	21
GA	female	69	1.57	55	22.31	2	7	6	4	4	82	109	5	110	36	3	0.5	0.7	8	6	5	3	1	41	22
GA	female	55	1.65	71	26.08	2	5	6	6	3	83	110	5	120	48	3	1.0	0.8	6	6	5	3	1	42	23
GA	female	24	1.55	51	21.23	1	5	4	5	2	84	111	5	90	45	3	0.5	0.9	6	7	7	3	1	33	24
GA	female	53	1.6	68.5	26.76	1	4	5	5	2	85	112	4	60	55	4	0.7	0.6	6	5	4	3	1	34	25
GA	female	62	1.65	65	23.88	1	5	5	5	3	86	113	4	130	55	4	0.5	0.8	6	6	6	3	1	35	15
GA	female	77	1.6	65.5	25.59	1	7	6	5	4	87	114	3	90	55	4	0.6	1.0	5	5	5	3	1	36	16
GA	female	55	1.68	70	24.80	1	4	3	3	2	88	115	3	60	41	2	0.65	0.8	8	6	6	3	1	37	17
GA	female	71	1.55	58	24.14	1	5	5	2	2	89	116	2	70	38	3	0.65	1.0	6	6	5	3	1	38	18
GA	female	41	1.58	59	23.63	1	4	5	4	2	90	117	3	130	48	3	0.7	1.0	5	6	6	3	1	26	19
GA	female	55	1.68	70	24.80	1	6	5	3	2	91	102	4	45	42	2	0.6	1.2	7	6	6	2	1	18	16
GA	female	71	1.59	69	27.29	1	7	6	5	2	92	103	4	88	40	3	1	0.5	8	6	6	2	1	15	13
PVB	male	41	1.65	68	24.98	1	4	5	3	3	103	113	3	130	37	4	0.3	0.5	2	0	1	3	2	2	6
PVB	male	43	1.75	65	21.22	2	4	4	4	4	100	110	5	73	49	2	0.2	0.2	4	3	4	3	2	0	2
PVB	male	46	1.74	69	22.79	1	4	5	5	4	98	115	4	60	43	3	0.6	0.2	3	2	3	2	2	0	0
PVB	male	49	1.7	60	20.76	2	4	4	4	2	95	123	2	90	48	3	0.35	0.2	3	2	3	2	2	2	2
PVB	male	51	1.7	75	25.95	2	3	4	4	3	99	122	5	50	36	2.5	0.3	0.5	3	3	6	3	2	0	2
PVB	male	52	1.71	65	22.23	2	4	4	4	4	99	119	3	70	47	2	0.45	0.6	2	0	3	2	2	0	1
PVB	male	54	1.78	66	20.83	2	3	3	4	3	100	121	5	200	47	3	0.5	0.6	4	0	0	0	2	3	1
PVB	male	55	1.76	85	27.44	2	3	3	3	3	98	119	4	125	45	3	0.2	0.3	3	1	3	3	2	4	0
PVB	male	55	1.69	85	29.76	2	3	3	3	3	98	122	3	155	47	2	0.35	0.3	4	2	3	2	2	3	4
PVB	male	55	1.68	70	24.80	2	4	3	2	2	100	121	2	130	49	3	0.35	0.2	2	2	2	2	2	0	1
PVB	male	55	1.75	55	17.96	2	4	4	2	2	92	123	3	160	51	3	0.45	0.2	3	3	4	3	2	6	6
PVB	male	56	1.66	67.5	24.50	1	4	5	1	1	95	125	3	60	38	4	0.5	0.8	4	3	4	3	2	6	3
PVB	male	56	1.67	55	19.72	1	6	5	5	3	93	116	3	60	41	4	0.5	0.8	2	3	5	3	2	3	3
PVB	male	56	1.7	73	25.26	2	5	3	3	2	95	111	3	115	39	3	0.25	0.5	2	3	5	3	2	8	2
PVB	male	58	1.67	60	21.51	1	5	3	3	2	105	121	4	200	47	2	0.3	0.3	5	4	6	5	2	4	6
PVB	male	60	1.68	57.5	20.37	1	4	3	2	2	90	108	3	70	39	3	0.4	0.4	3	2	3	2	2	4	7
PVB	male	60	1.74	62	20.48	1	3	4	3	3	92	115	4	75	44	2.5	0.25	0.6	2	0	1	0	2	0	0
PVB	male	61	1.64	70	26.03	2	3	3	1	1	105	119	3	110	44	3	0.3	0.5	3	2	3	5	2	3	2
PVB	male	61	1.7	55	19.03	1	4	3	5	4	103	120	3	120	48	3	0.5	1.9	6	5	6	5	2	0	0
PVB	male	62	1.68	70	24.80	1	4	3	2	2	100	116	5	160	49	3	0.5	1.2	4	3	5	3	2	5	0
PVB	female	62	1.63	68	25.59	1	6	3	5	2	101	123	4	125	53	3	0.3	1.1	3	1	3	3	2	0	0
PVB	female	64	1.55	50	20.81	1	6	3	4	3	100	121	3	70	38	3	0.5	1.0	4	0	1	0	2	0	0
PVB	female	64	1.6	62.5	24.41	2	4	3	2	2	104	121	3	80	45	3	0.5	0.7	4	7	8	3	2	0	0
PVB	female	64	1.7	56	19.38	2	3	3	2	2	110	127	3	70	44	3	0.35	0.6	4	4	6	4	2	4	1
PVB	female	65	1.56	47.5	19.52	1	4	3	2	2	101	126	5	120	47	3	0.4	0.3	3	4	6	3	2	11	9
PVB	female	65	1.64	75	27.89	2	4	3	2	2	96	117	3	105	47	4	0.2	1.0	3	3	3	3	2	0	3
PVB	female	65	1.62	56	21.34	2	4	4	6	4	91	116	3	75	40	3	0.4	1.0	4	3	4	3	2	3	3
PVB	female	65	1.68	47	16.65	1	4	4	4	4	106	126	3	140	48	3	0.4	1.6	2	2	4	2	2	2	2
PVB	female	65	1.63	69	25.97	1	3	4	4	3	88	107	3	105	35	3	0.7	0.3	3	2	4	2	2	2	4
PVB	female	67	1.59	71	28.08	1	3	5	5	4	95	116	3	135	49	3	0.5	1.1	4	2	4	4	2	4	6
PVB	female	67	1.59	65	25.71	2	3	5	5	3	92	116	3	70	45	3	0.2	0.3	3	3	3	3	2	3	3
PVB	female	67	1.62	65	24.77	1	3	4	2	2	102	121	4	80	39	4	0.4	1.3	2	4	6	0	2	0	0
PVB	female	71	1.55	70	29.14	1	3	3	2	2	98	118	4	140	48	4	0.4	0.5	2	2	2	2	2	3	0
PVB	female	71	1.67	72	25.82	1	3	3	3	3	93	115	3	115	45	3	0.4	0.5	6	4	5	4	2	0	1
PVB	female	71	1.61	63	24.30	2	3	4	5	4	95	117	3	115	48	3	0.4	0.3	2	0	1	0	2	4	0
PVB	female	72	1.5	50	22.22	2	3	3	3	2	102	128	3	140	48	3	0.3	1.7	3	3	5	4	2	5	6
PVB	female	72	1.58	60	24.03	2	3	4	2	2	100	121	4	110	45	4	0.7	1.3	5	5	7	4	2	6	6
PVB	female	73	1.6	62	24.22	2	2	3	4	2	92	109	3	145	43	3	0.7	0.3	3	0	3	2	2	0	0
PVB	female	74	1.65	70	25.71	1	2	4	3	3	95	115	3	190	55	3	0.4	0.8	3	5	7	1	2	0	0
PVB	female	75	1.6	55	21.48	1	3	4	2	2	95	125	3	150	49	1.1	0.5	1.1	4	3	4	3	3	0	0
RIB	male	71	1.58	65	26.04	1	2	3	2	1	98	121	5	165	36	4	0.35	1.5	3	2	3	2	3	0	0
RIB	male	84	1.72	53	17.92	2	3	3	2	2	103	115	5	95	43	2	0.4	0.2	4	2	3	2	3	1	2
RIB	male	62	1.65	59	21.67	2	2	3	1	1	112	128	6	170	44	3	0.4	1.5	3	1	2	1	3	3	0
RIB	male	60	1.62	72	27.43	1	2	3	0	0	116	136	5	80	45	3	0.5	0.4	4	0	1	0	3	7	3
RIB	male	34	1.68	85	30.12	2	3	3	3	3	121	143	6	80	46	2.5	0.5	0.5	4	3	4	3	3	0	0
RIB	male	60	1.59	57	22.55	2	2	4	2	1	125	141	4	120	47	2	0.3	0.5	3	0	1	0	3	0	0
RIB	male	40	1.68	65	23.03	1	3	2	1	0	118	141	5	75	46	3	0.2	0.2	3	2	3	2	3	4	0
RIB	male	61	1.71	70	23.94	2	2	4	3	3	121	136	3	50	28	3	0.6	0.2	4	3	4	3	3	2	2
RIB	male	71	1.65	47.5	17.45	2	3	4	1	1	125	128	5	90	43	2	0.35	0.2	4	1	1	1	3	0	0
RIB	male	65	1.6	54	21.09	2	2	3	2	2	108	133	4	80	45	3	0.3	0.5	7	7	8	7	3	9	6
RIB	male	69	1.67	61	21.87	2	4	4	2	2	110	125	6	110	49	3	0.45	0.6	4	1	3	1	3	0	0
RIB	male	60	1.7	80	27.68	2	3	3	1	1	111	128	3	100	46	4	0.5	0.6	4	3	4	3	3	0	0
RIB	male	50	1.75	65	21.22	1	2	2	3	1	123	139	4	85	45	4	0.2	0.3	5	7	8	5	3	0	0
RIB	male	59	1.72	82	27.72	1	1	2	1	0	125	136	6	85	48	3	0.35	0.3	5	5	7	5	3	7	2
RIB	male	57	1.68	69	24.45	2	4	5	2	2	123	133	6	55	49	2	0.35	0.2	2	1	2	1	3	0	2
RIB	male	28	1.79	110	34.33	1	4	5	2	2	113	126	5	80	49	3	0.45	0.2	2	1	2	1	3	0	0
RIB	male	56	1.7	70	24.22	2	2	2	1	0	111	131	6	130	44	2.5	0.5	0.8	4	0	1	0	3	0	8
RIB	male	68	1.7	75	25.95	1	3	2	1	1	110	128	4	130	46	3	0.5	0.8	4	0	1	0	3	0	0
RIB	male	40	1.72	76	25.69	1	3	1	1	0	119	136	4	105	48	3	0.25	0.5	6	5	6	7	3	5	5
RIB	male	48	1.76	74	23.89	1	4	4	2	2	112	135	6	80	42	3	0.3	0.3	2	1	2	1	3	11	4
RIB	female	54	1.58	55.5	22.23	2	3	4	5	2	115	128	6	80	41	3	0.4	0.4	4	4	5	4	3	5	5
RIB	female	57	1.6	80	31.25	2	2	3	1	1	105	125	6	155	41	3	0.25	0.6	8	5	7	5	3	5	3
RIB	female	59	1.6	66	25.78	1	4	3	2	2	110	120	7	80	39	3	0.3	0.5	2	0	0	0	3	0	3
RIB	female	70	1.6	52	20.31	1	3	3	2	2	116	136	5	170	46	3	0.5	1.9	3	1	1	1	3	0	2
RIB	female	51	1.6	50	19.53	1	2	3	2	2	120	141	5	150	49	3	0.5	1.2	3	1	3	1	3	0	0
RIB	female	52	1.59	72	28.48	2	4	3	2	2	127	145	4	110	46	4	0.3	1.1	2	4	5	4	3	5	5
RIB	female	59	1.6	55	21.48	2	3	3	1	1	110	132	5	135	48	3	0.5	1.0	3	2	3	2	3	0	0
RIB	female	62	1.55	68	28.30	2	3	3	1	1	105	125	6	125	45	3	0.5	0.7	3	2	3	2	3	0	0
RIB	female	61	1.62	55	20.96	1	3	2	6	3	103	126	6	130	49	3	0.35	0.6	6	2	3	2	3	4	6
RIB	female	35	1.68	65	23.03	1	3	2	0	0	111	123	6	100	33	3	0.4	0.3	3	5	6	4	3	6	5
RIB	female	72	1.58	54	21.63	2	2	4	3	3	109	130	5	135	37	3	0.2	1.0	3	2	3	3	3	0	0
RIB	female	55	1.66	68	24.68	2	2	4	2	2	100	131	6	135	48	4	0.4	1.0	5	3	5	3	3	11	6
RIB	female	62	1.62	70	26.67	2	4	3	2	2	100	118	6	140	47	4	0.4	1.6	2	1	2	2	3	0	0
RIB	female	70	1.5	70	31.11	2	2	3	3	3	107	120	4	80	43	3	0.7	0.3	3	3	3	3	3	0	2
RIB	female	50	1.6	57	22.27	2	4	3	2	2	106	133	4	180	43.5	3	0.5	1.1	4	3	4	3	3	0	0
RIB	female	59	1.6	59	23.05	2	2	3	3	2	110	128	5	90	36	3	0.2	0.3	3	3	4	3	3	0	2
RIB	female	67	1.66	60	21.77	2	3	4	2	2	103	123	6	120	52	4	0.4	1.3	4	2	3	2	3	0	0
RIB	female	57	1.65	81	29.75	2	3	2	2	0	105	124	6	80	45	3	0.4	0.5	4	0	1	0	3	0	0
RIB	female	51	1.57	53	21.50	1	3	4	1	1	103	125	5	90	39	3	0.4	0.5	2	0	1	0	3	0	0
RIB	female	59	1.6	66	25.78	2	2	2	1	0	103	136	5	80	47	3	0.4	0.3	4	3	4	3	3	4	0
